# Supplementary material for: Ultrastructural Study and Immunohistochemical Characteristics of Mesencephalic Tegmentum in Juvenile Chum Salmon (Oncorhynchus keta) Brain After Acute Traumatic Injury
Source: Int J Mol Sci. 2025 Jan 14;26(2):644. doi: 10.3390/ijms26020644 (PMC11765592; doi:10.3390/ijms26020644)
Supplement: Supplementary file 1 [file ijms-26-00644-s001.zip]

Archive with 32 entries (24 files):
- Figures TEM without color musk/
- Figures TEM without color musk/Figure 2/
- Figures TEM without color musk/Figure 2/2A.tif
- Figures TEM without color musk/Figure 3/
- Figures TEM without color musk/Figure 3/3A.tif
- Figures TEM without color musk/Figure 3/3B.tif
- Figures TEM without color musk/Figure 3/3C.tif
- Figures TEM without color musk/Figure 3/3D.tif
- Figures TEM without color musk/Figure 3/3B2.tif
- Figures TEM without color musk/Figure 3/3B1.tif
- Figures TEM without color musk/Figure 4/
- Figures TEM without color musk/Figure 4/4A.tif
- Figures TEM without color musk/Figure 4/4B.tif
- Figures TEM without color musk/Figure 4/4C.tif
- Figures TEM without color musk/Figure 4/4D.tif
- Figures TEM without color musk/Figure 4/4F.tif
- Figures TEM without color musk/Figure 4/4G.tif
- Figures TEM without color musk/Figure 4/4H.tif
- Figures TEM without color musk/Figure 5/
- Figures TEM without color musk/Figure 5/5A.tif
- Figures TEM without color musk/Figure 5/5E.tif
- Figures TEM without color musk/Figure 7/
- Figures TEM without color musk/Figure 7/7B.tiff
- Figures TEM without color musk/Figure 7/7A.tiff
- Figures TEM without color musk/Figure 7/7C.jpg
- Figures TEM without color musk/Figure 9/
- Figures TEM without color musk/Figure 9/9A.tiff
- Figures TEM without color musk/Figure 9/9F.tiff
- Functional analisis/
- Functional analisis/o days after injury of medulla oblongata.mp4
- Functional analisis/3 days after ijury of medulla oblongata.mp4
- Functional analisis/Intact animals.mp4
